# Supplementary material for: Thermodynamics of Potential CHO Metabolites in a Reducing Environment
Source: Life (Basel). 2021 Sep 29;11(10):1025. doi: 10.3390/life11101025 (PMC8537574; doi:10.3390/life11101025)
Supplement: Supplementary file 1 [file life-11-01025-s001.zip]

Archive with 1 entries (1 files):
- life-1366544-supplementary.pdf
